# Supplementary material for: Reverse Osmosis with Intermediate Chemical Demineralization: Scale Inhibitor Selection, Degradation, and Seeded Precipitation
Source: Molecules. 2024 May 7;29(10):2163. doi: 10.3390/molecules29102163 (PMC11124285; doi:10.3390/molecules29102163)
Supplement: Supplementary file 1 [file molecules-29-02163-s001.zip]

Archive with 1 entries (1 files):
- molecules-2962392-supplementary.pdf
